# Supplementary material for: Epidemiology and genetic diversity of Burkholderia pseudomallei from Riau Province, Indonesia
Source: PLoS Negl Trop Dis. 2024 May 28;18(5):e0012195. doi: 10.1371/journal.pntd.0012195 (PMC11161056; doi:10.1371/journal.pntd.0012195)
Supplement: S2 Table — (XLSX) [file pntd.0012195.s002.xlsx]

## Sheet: Data
No	NO. PATIENT CASE		Age (years)	Sex	Outcome	VITAL SIGN				Signs & Symptoms			incoming diagnosis	onset diagnosis	focal organ of infection			risk factors (immunocompromised)						Laboratory																									radiology conclusion
		From Hospital				BP	HR	RR	T	Fever	Respiratory Disorders	Other				Secondary focus	Accompanied by sepsis	DM	alcoholic	HIV/AIDS	COPD	CKD	other	HB (g/dL) (anemia)	Leukocytes (x10 3cells/μl) (leukocytosis)	HCT (%)	Diff count B (%)	E	N	L	M	Platelets (x103 per μL)	sodium (mmol/L) (hypo)	potassium (mmol/L)	cl (mmol/L)	Ca (mmol/L)	ESR: erythrocyte sedimentation rate (ESR) (mm/hour)	ALP: alkaline phosphatase	Random blood glucose test (mg/dL)	BUN (mg/dL)	Cr (mg/dL)	Alb (g/dL)	ALT (u/L) (SGPT)	AST (u/L) (SGOT)	Lac (mmol/L)	crp	Mantoux test	AFB stain/Gene expert M.TB/Rif	x-ray
1	1	EH	44	M	Survived	140/100	100	22	37.1	No	No	The patient went to the Emergency Room with chief complaint: fever (referred from a local clinic). History of current illness: - Patient has had a fever for the past 3 days -He feels pain in his left leg after surgery - There is swelling in his right thigh - Patient had only been home for 3 days after treatment at a hospital for 1.5 months - Patient was operated on by an orthopedic surgeon at sai…	right femur abscess, hypoglycemia in type 2 DM, chronic anemia, hyponatremia, hypokalemia	right femur abscess, hypoglycemia in type 2 DM, chronic anemia, hyponatremia, hypokalemia	skin and soft tissue		No	Yes	No	No	No	No		8.7	10.9	24.8		0	83	8	9	289							52	16	0.57	3	18	24					Thorax: Cor: within normal limits Pulmo: no visible abnormalities.
2	2	EH	71	M	Discharged against medical advice	130/80	90	24	36.5	No	congested	The patient came back from a finished treatment in a hospital in another country and has stayed home for 6 days. He was then allowed to go home from there after the treatment. However the patient's family wants him to be examined again in the current hospital. Patient complains of minimal shortness of breath, coughing rarely, no fever. Patient was treated in the foreign hospital for stroke due to…	1. sequelae of stroke infarction cardioembolic left carotid system fr AF 2. Pneumonia (fungal infection) with improvement. non-albican candidal pulmonary mycosis 3. CHF? 4. AF history 5. Susp Hypoalbuminemia	sequelae of stroke infarction cardioembolism left carotid system fr AF, pulmonary mycosis, Dyspepsia dismolity type, decubitus ulcer, respiratory failure type II with hypoxia	Lungs		No	No	No	No	No	No		13.2	20.6	38.4		0	91	4	5	34.4	136	5.5	106				147		0.75	3.4	463	247					Thorax: Cardiomegalia with Hypertensive heart configuration. There were signs of CHF, suspect right pleural effusion, no pulmonary TB was seen.
3	3	EH	35	M	Discharged against medical advice	120/80	90	20	37	No	No	Main Complaint: swelling in the right knee. History of current illness: since 6 days before hospital admission, patient felt swelling in his right knee. The patient then fell down and took a massage. After the massage, the right knee became more swollen and painful until it was difficult for the patient to walk.	Arthritis	Arthritis Genu D ec DD septic, reactive, RA + Diabetes Mellitus	Joints		No	Yes	No	No	No	No	No	14.9	8.8	44		0	76	16	8	304							398	29	0.63		55	27					Thorax: Cor: Within normal limits (Not enlarged) Pulmones: Within normal limits, No pneumonia infiltrate visible
4	4	EH	14	M	Survived	110/70	88	22	37.5	No	No	Main Complaint: Decreased consciousness that happened 45 minutes before hospital admission. History of current illness: Decreased consciousness 45 minutes before hospital admission. The patient was found by his neighbors lying on the main road. The distance between the place of incident and the patient's house was about 5 minutes. The patient left the house at 7.30 PM riding on a motorbike withou…	severe TBI, GCS 7 with suspected skull base fracture & maxillofacial trauma + Closed S antebrachii fracture	moderate HI + linear fracture a/r temporoparietal dext et sin + Contusio cerebri a/r frontal sin + minimal EDH a/r parietal dextra + SDH a/r falx cerebri	lungs		No	No	No	No	No	No	No	10.3	15.5	29.4						712	140	5	102		3.78				0.33	3.9							Thorax: Cor: large and normal shape. Pulmo: normal bonchovascular pattern. infiltrate (-).
5	5	EH	42	M	Deceased	130/70	108	48	38.5	yes	yes	Main Complaint: Shortness of breath. History of current illness: -Referred from another hospital -Patient has been treated for 1 week -Shortness of breath since 1 week before hospital admission, according to the patient's wife, the patient never had shortness of breath before -Fever is felt rising and falling for months - No coughing for a long time - No history of coughed up blood - Swelling on …	Bilateral pneumonia + Susp. Pulmonary TB + Sepsis + DM type II	Pulmonary TB + secondary infection Hep cirrhosis hepatis. B DM type II Hypoalbuminemia	Lungs		Yes	yes	No	No	No	No		8.6	20.8	26.2						202							186	19	0.42	1.8	26	32	3.5			negative	Thorax: Cor: within normal limits Pulmo: suspect pulmonary edema.
6	6	EH	44	M	Survived	130/90	94	22	37.2	yes	Yes	Main Complaint: shortness of breath. History of current illness: - shortness of breath since 2 days before hospital admission - shortness of breath has gotten worse since 1 PM this afternoon - shortness of breath is reduced when lying on the right side - fever felt since 2 days prior - nausea is felt and there is a history of vomiting for more than 5 times since today - chest pain denied - cough …	ADHF ec HHD, Low EF 20% + DM Type 2 + AKI	ADHF ec HHD, Low EF 20% + DM Type 2 + AKI dd CKD ec. DM nephropathy	Sepsis		Yes	Yes	No	No	No	Yes		13.9	33.3	38.4		0	86	3	11	168	129	3.8	97				343	61	2.25		26	51					Thorax: Cardiomegalia with Hypertensive Heart Disease. No pulmonary TB or other abnormalities were seen.
7	7	EH	52	F	Deceased	88/55	129	30	38.2	yes	yes	Main Complaint: Fever. History of current illness: - High fever for the past 1 week, rising and falling throughout the day - Shortness of breath for the past 1 week - Nausea and vomiting - Patient still has good appetite - Cough with phlegm that occurs intermittently for the past 1 week - Body feels weak and trembled - Heartburn is present - The patient feels as if his chest feels is burning hot …	1. Septic shock 2. Uncontrolled DM 3. renal insufficiency 4. Hyperuricemia 5. Susp. arthritis gout 6. Electrolyte imbalance (mild hyponatremia and mild hypokalemia) 7. Hypocalcemia 8. Hypoalbuminemia 9. Susp. arthritis gout a/r genu (D) 11. Susp. BP 12. Increased liver enzymes 13. Obs. chest pain 14. Dyspepsia 15. Mass a/r anterior collie	DD/hypovolemic septic shock Duplex bronchopneumonia ALO Gout arthritis genu dextra DM type 2 uncontrolled riw HT	Lungs		yes	yes	No	No	No	No		12.5	10.5	34.2		0	89	8	3	95							254	86	3.48	2.6	120	146					Thorax (11/18/2014): Cast: within normal limits. Pulmo: no visible abnormalities.
8	8	EH	37	F	Survived	110/70	78	20	36	No	No	Lump in the front of the neck since 2 weeks before admission.	coli abscess	post incision abscess	lymphatic glands		No	yes	No	No	No	No	No	13.9	24	36.8						441							207	26	0.51		14	9					Thorax (13/12/2017): X-ray showed no abnormalities in the cast and pulmo. No pulmonary TB or other abnormalities were seen.
9	9	EH	52	M	Deceased	90/65	82	20	36	No	No	Right knee hurts since 1 week before admission, throbbing pain, insomnia, difficulty sleeping, no complaints on urination, nausea and vomiting every time the patient eats	T2DM not yet controlled, Dyspepsia like dismotility, Susp OA genu dex, Dyslipidemia, suspected malignancy DD infected, pulmonary TB, pulmonary mycosis	Bronchopneumonia and TB, malignancy Thyphoid Fever Sepsis Septic shock T2DM not yet controlled Dyspepsia like dysmotility Susp OA genu dex Dyslipidemia Reactive hepatitis AVRVR AKI. Problem: - Hyponatremia - Hypoalbuminemia	Lungs	joints	yes	Yes	No	No	No	No	No	15.3	26	42						66							465	143	3.4	2.5	65	57				negative	Thorax (12/08/2014) : Duplex bronchopneumonia. DD pulmonary TB with mixed infection.
10	10	EH	43	M	Survived	140/90	90	18	38.5	Yes	No	nausea, fever falling and rising, left knee swelling for 2 weeks, difficulty defecating	dyspepsia, cellulitis, DM	NSAID gastropathy, left leg abscess, post typhoid fever, DM, NASH, Dyslipidemia	skin and soft tissue		No	yes	No	No	No	No		13.4	18.5	38	0	0	77	12	11	451							118	14	0.5		18	12					bronchopneumonia dex, normal cast (3Jul2017)
11	11	EH	70	M	Deceased	130/80	80	20	37.2	Yes	No	stomach pain	obs febris ec bacterial infection, dyspepsia, type II DM, geriatric pneumonia, hyponatremia, low intake, former TB dd mass, diabetic foot	uncontrolled diabetes type 2, stage 1 hypertension, mixed type dyspepsia, geriatric pneumonia, former TB dd mass, diabetic foot	Lungs	skin and soft tissue	No	yes	No	No	No	No	former TB	10.5	14	30	0	0	73	15	12	251	126	4.4	98		96		187	46	1.1		81	35	12.9			no AFB was found	THORAX: active pulmonary tuberculosis with left top schwarte
12	12	EH	63	M	No data	54/44	130	30	36	Yes	Yes	fever, anxiety, shortness of breath, jaundice	sepsis, pneumonia, respiratory failure, jaunidice, cholecystitis, DM, cellulitis cruris, OA. Dx admission: pulmonary edema, hypoalbumin, sepsis, severe pneumonia, jaundice ec suspect cholangitis and pancheatitis, electrolyte imbalance, type 2 DM, left cruciate cellulitis, cruris sinistra DM ulcer	pulmonary edema, hypoalbumin, sepsis, severe pneumonia, ons jaundice ec susp cholangitis and pancreatitis, electrolyte imbalance, type 2 DM, left central cruciate cellulitis, cruciate DM ulcers. riw sinsitra. Riw: DM, bile infection, ulcer cruris	lungs	skin and soft tissue	yes	yes	No	No	No	No		9.2	27.7	25.4	0	0	97	2	1	336					110	377	89	25	0.5	1.6	34	56	2.1				THORAX : pulmonary alveolar edema 7jul2017. CRURIS: there appears to be a small simple cyst on the left fibula shaft, there is no visible fracture, there are no soft tissue abnormalities.
13	13	EH	52	M	Survived	160/90	111	36	39.4	Yes	Yes	fever for 10 days up and down, shortness of breath, decreased consciousness. History of seizures denied. long-standing cough denied, diarrhea, nausea and vomiting denied.	DKA + diabetic kidney disease + dyslipidemia. Dx admission: obs decreased consciousness ec susp. KAD dd HONK dd typhoid encephalopathy dd dengue encephalopathy	obs decreased consciousness ec susp. typhoid cerebral dd metabolic dd intracranial, obs thrombocytopenia susp DHF with dd infection malaria, severe sepsis, hepatitis dd viral reactive, uncontrolled DM, HT stg II, hyponatremia, AKI	sepsis		yes	yes	No	No	No	yes	HT	19.4	9.7	50.3	0	0	83	9	8	69	127	3.4		0.87	42		482	100	2.4	2.7	167	757	4.4				thorax: normal pulmonary corpuscles
14	14	EH	38	M	Survived	130/70	82	20	36.4	Yes	Yes	pain on the left ear since 4 days before hospital admissio with reddish yellow discharge, dizziness since 2 days before admission, nausea, vomiting, decreased appetite, fever fluctuates. History of chronic suppurative otitis media since 2012.	left ear chronic suppurative otitis media, vertigo	Left malignant CSOM with intratemporal complications (chronic labyrinthitis, bppv)	ear		No	No	No	No	No	No		14.8	10.6	41	0	0	68	18	14	177	128	3	93		70		106	18	0.7		37 (13may13)	28
15	15	EH	57	M	Survived	130/80	93	22	39.7	Yes	No	fever falling and rising since 2 before hospital admission, cough with phlegm for 3 weeks, sore throat, sweating at night, nausea. Vomiting is absent. Decreased appetite and heartburn are absent.	Type II DM, pulmonary TB, gastritis	Pulmonary TB, type 2 DM	lungs		No	yes	No	No	No	No	TB	8.3	5.5	25.3	1	0	70	23	6	377							194									10-99 AFB / 100 lpb (+1)	thorax: normal cast. Duplex pulmonary bronchopneumonia with consolidation infiltrate. Minimal left pleural effusion.
16	16	EH	61	M	Referred to another hospital	72/42	130	30	38	Yes	hard to breathe	weakness, fever for 3 days before hospital admission, cough with phlegm	septic shock dd hypovolemic, hyperglycemic crisis, oliguria ec MOF	septic shock dd hypovolemic, hyperglycemic crisis DKA, oliguria ec MOF	sepsis		yes	yes	No	No	No	No		14.2	9.4	38.3	0	0	82	16	2	129	132	3.6	1.02		14		355	55	2.99		120	139	7.3				thorax: normal
17	17	EH	55	M	Survived	110/80	80	20	36.7	No	No	weakness, leg pain, coughing up blood	AFB pulmonary TB + hemoptisis, lung fungus, pneumonia, hypoglycemia	uncontrolled type 2 diabetes with diabetic nephropathy, fatty liver repair, suspected bone malignancy and TB osteomyelitis	bone		No	yes	No	No	No	yes	susp. Bone malignancy	10.4	16	32						267	128	4.3	90				166	41	1.06	3.1 (16-mar-2010)	9	13					genu: osteolytic Focess in Fox os tibia dx (15 mar 2010) thorax: susp cardiomegaly, pulmo specific Focess duplex with secondary infection
18	18	EH	52	M	Survived	110/70	98	30	38.5	Yes	No	chest pain radiating to the neck, chest feeling hot and tight with intensity getting stronger, pain for 1 hour, coughing	Acute pericarditis with minimal pericardial effusion	acute pericarditis with minimal pericardial effusion sup tb	lungs		No	No	No	No	No	No		13.3	13.1	37.9	0	0	75	20	5	208					68		290	20	0.6		28	18					thorax: normal pulmonary veins thorax: pleural effusion pulse dextra sinistra
19	19	EH	50	M	Deceased	111/59	90	28	37	Yes	hard to breathe	shortness of breath, fever since 3 days before admission, coughing for 5-6 months sometimes with phlegm. No chest pain, swelling in both legs.	adhf, chf fc III ec CAD loe EF 28%, old ant infarction MCI, uncontrolled DM type 2, nephropathy DM- CKD to III, pneumonia, hyperkalemia, hyponatremia, hypocalcemia	adhf, chf fc III ec CAD loe EF 28%, old ant infarction MCI, uncontrolled type 2 DM, nephropathy DM- CKD to III, pneumonia, hyperkalemia, hyponatremia, hypocalcemia	lungs		No	yes	No	No	No	yes	CHF	11.8	15.6	36.3	1	0	67	24	8	32.5	126	6	97	8.6	78		419 hba1c 11.2	90	1.91	3.9	16	27					thorax: cardiomegaly with HHD. No pulmonary TB or other abnormalities were seen
20	20	EH	41	M	Survived	120/70	82	20	39.8	Yes	No	fever since 4 days before hospital admission, no spontaneous bleeding. Nausea and vomiting are absent. Occasional cough, no colds. There is history of hemorrhoids, controlled DM	hyperpyrexia ec bacterial infection, hyponatreia, controlled DM, ISK	hyperpyrexia ec bacterial infection, hyponatreia, controlled DM, ISK	sepsis		yes	yes	No	No	No	No		12.7	11.4	38.5	0	0	82	10	8	163	124	4.2	94		82		123	33	1.1		24	12
21	21	EH	48	M	Survived	120/80	80	20	36	Yes	No	pain in left leg since 1 week before hospital admission, accompanied by swelling. Fever goes up and down for 1 week. Decreased appetite.	sepsis, celulitis pedis sinistra with corpus alienum, uncontrolled DM, GERD, oral candidiasis	EC DM Type 2 + AKI + Hyponatremia	skin and soft tissue		yes	yes	No	No	No	yes		11.3	20.9	33.5	0	0	86	8	6	200	121	3.8	99		105		244 hba1c 10.5		0.6	2.9	62			182			pedis ap obl: corpus alienum radioopaq in left metatarsal I. No visible fractures or dislocation.
22	22	EH	70	F	Survived	156/72	88	24	37	Yes	out of breath	shortness of breath, fever, coughing sometimes. the patient is vomiting violently, having cramps. Loss of consciousness. Patient was referred from another hospital with a treatment period of 3 days with complaints of loose stools 5 times a day without mucus and blood. There is fever alongisde abdominal pain, ultrasound result shows cholelithiaisis and bile sludge.	sequelae of stroke infarction of the left carotid system. Metabolic encephalopathy (decreased consciousness, cramps) ec metabolic acidosis in DM	metabolic encephalopathy ec metabolic acidosis imFovement. Sepsis pneumonia, sequelae of stroke, left carotid system infarction, hypertension, type II diabetes, cholelithiasis.	lungs		yes	yes	No	No	No	No	HT, dyslipidemia	10.2	9.4	30.8	0 (8jul2018)	0	81	17	2	467	133	3.3	103	1.1	83 (8jul2018)		161	70	0.59	3	39	30	7.3 (8jul2018)				thorax: improved pulmonary edema, bronchopneumonia. Post tracheostomy with the tip at the level of v th 4. cvc from the right jugular with the tip at the level of v th 6 right. Normal cast.
23	23	EH	44	M	Deceased	100/65	120	22	36.7	No	No	body weakness, swelling and sores on the knees, dizziness, decreased appetite. Nausea and vomiting are absent.	hypovolemic ec shock dd sepsis, uncontrolled type 2 DM, Hyponatremia, dd CKD	septic shock, severe sepsis, uncontrolled type 2 DM, hyponatremia, battery, hepatopathy, hypoalbumin, thrombocytopenia, region coli abscess, diabetic foot, DM neuropathy	skin and soft tissue		yes	yes	No	No	No	No	HT	11.7	9.8	32.3	0	0	97	2	1	89	119	38		1.1	69		348	95	2.39	2.7	125	192					thorax: normal cor pulmo. No pulmonary tuberculosis or other abnormalities were seen.
24	24	EH	62	M	Deceased	100/70	118	20	36.1	Yes	No	body feels weak since 1 day before hospital admission, fever, decreased appetite, nausea and vomiting denied. patient's skin looks yellow since 12 days before admission, no complaints of defecation. Patient recevied treatment at another hospital for 4 days due to skin yellowness and body weakness. Went home for 3 days. History of DM in therapy, no history of heart disease and hypertension.	hypoglycemia in type 2 diabetes, icteric ec?, anemia, hypoalbuminemia, hyponatremia, low intake	hypoglycemia in type 2 diabetes, icteric ec?, anemia, hypoalbuminemia, hyponatremia, low intake	sepsis		yes	yes	No	No	No	yes		8.2	13.6	22.5	0	0	92	6	2	343	121	4	100	1.08	119		72	75	1.31	2.5	85	96					thorax: pulmonary alveolar edema. Installed ett with tip as high as thoracal vetbra 3/4
25	25	EH	48	M	Deceased	111/72	145	40	38	Yes	out of breath	fever for 1 month rising and falling, coughing denied, shortness of breath, fluid pustules appearing since 3 days ago on face, pain in right shoulder to right arm. no history of nausea and vomiting, weight has dropped 2 kg in the last 1 month, bowel movements are normal	sepsis, pneumonia, electrolyte imbalance	sepsis, pneumonia, electrolyte imbalance	lungs		yes	yes	No	No	No	No	TB	12.7	13.3	34.1	0	0	90	7	3	37.2	123	3.5		0.94	85		211	56	0.92	2.1	41	88				no AFB was found	thorax: bilateral pneumonia, especially the right. Normal cast.
26	26	EH	68	M	Referred to another hospital	110/80	91	21	36	Yes	No	decreased consciousness, fever. There is history of DM and SLE.	thrombocytopenia ec DHF, hyponatremia, geriatric low intake, hypocalcemia, respiratory alkalosis,	recurrent hyponatremia, type 2 diabetes, thrombocytopenia ex dhf, geriatrics with low intake, hypocalcemia, respiratory alkalosis, chf	lungs		yes	yes	No	No	No	No	ht	9.4	5.9	26.8	0	0	89	9	3	82	118	4.2	94	1.16	63		94	124	2.2	1.8	32	29					thorax: pulmonary edema and bilateral pneumonia, normal cast.
27	27	EH	44	M	Deceased	120/80	86	20	36	Yes	No	Fever has disappeared after being treated at previous hospital, patient had chills when the fever was present. Left leg wound since 1 month ago following fall, pain +. Swelling, pain, redness of the right knee. Normal defecation. There is history of DM.	Diabetic ulcers a/r cruris sinistra, DM type II, acute exacerbation of COPD, hyponatremia, hypoalbumin, colles fracture malunion.	diabetic ulcers a/r cruris sinistra, DM type II, anemia EC chronic disease DD def fe, COPD exacerbation, hyponatremia, hypoalbumin, colles fracture malunion, oa genu dextra.	skin and soft tissue	lungs	No	yes	No	No	yes	No		9.4	9.4	27.3	0	0	80	13	7	184	133	4.3	104	1.17	108			45	0.49		101	135	2.9				thorax : severe broncopneumonoa duplex dd coin lesion / metastases.
28	28	EH	40	M	Deceased	110/72	122	30	36	Yes	Yes	decreased consciousness, drowsiness, restlessness, weakness, nausea. Since 3 days ago, high fever, cough with phlegm for 3 days, chest pain and cold sweats are absent. Previously went to a clinic, random blood glucose test > 400, on anti-tuberculosis drugs for 4 months	pneumonia suspect covid 19, ketoacidosis, dyspepsia	pneumonia suspect covid 19, ketoacidosis, dyspepsia	lungs		yes	yes	No	No	No	No	TB	16.3	5.7	45	0	0	92	6	2	30	124	3.2	98	1.09			hba1c 12.4	48	0.93	3.2	60	113		513			thorax: normal cor pulmo appears
29	29	EH	62	M	Survived	120/70	116	20	38.3	Yes	No	limp, post-treatment 2 days before hospital admission with diagnosis: improved sepsis, pneumonia, UTI, type 2 DM, GERD, DM nephropathy, electrolyte imbalance, nausea, vomiting, low intake, fever, cough. There is no shortness of breath.	repair sepsis, geriatric pneumonia, callus on left lateral pedis malleus, UTI, DM type II, GERD, DM nephropathy, hyponatremia, hypokalemia, hypoalbuminemia	geriatric pneumonia, mild exacerbation of COPD, callus on left lateral pedis melleus, ISK, DM type II, GERD, DM nephropathy, hyponatremia	lungs		yes	yes	No	No	yes	yes		12.3	19.9	36.5						254	129	4.4	98	1.1			206		0.9	3.5	40	65					thorax: left pleuropneumonia
30	30	EH	57	M	Deceased	83/65	75	31	36.4	No	Yes	shortness of breath, which gets worse at night, cold sweats, body feels weak, body aches, numbness in both legs, nausea, vomiting, high fever for 2 days before hospital admission, cough for the last 1 week	septic shock, hyperglycemic crisis susp HHS, bilateral pneumonia, metabolic acidosis, uncontrolled DM, ACKD DD CKD, Covid 19	septic shock, hyperglycemic crisis susp hhs, bilateral pneumonia, metabolic acidosis, uncontrolled DM, ACKD dd CKD, PDP Covid 19	lungs		yes	yes	No	No	No	yes	TB	12.5	30.7	42	0	1	90	2	7	183	113	4.6		1.03			500	79	2.04	3	13	14		343			thorax: pneumobilateral especially left, post pulmonary TB, cardiomegaly
31	31	EH	52	F	Survived	129/85	76	15	35.5	Yes	No	fever for 4 days falling and rising, throbbing headache on the right side, nausea, vomiting, heartburn, body weakness, no cough, went to a clinic for tubex 2 results	obs febrile day 4, bacterial infection, dyspepsia, low intake, migraine	post craniotomy aspiration + debridement ai subgaleal et subdural mass at parietooccipital dextra ec susp abscess, dyspepsia, low intake	CNS		No	No	No	No	No	No		12.5	26	38.7	0	0	84	11	5	387	137	3.6	113				214	39	1.8	3	18	18					thorax: normal cor pulmo
32	32	EH	48	M	Deceased	142/70	110	20	36.5	Yes	No	left knee pain 8 days ago, hot, radiating to the leg, throbbing. fever is complained. Trauma history does not exist.	Septic arthritis genu sinistra + DM		Joints		No	yes	No	No	No	No	Steven Johnson Syndr	12.9	18.3	35.2	0	0	83	8	9	308	127	05:00:00	93	-	87	-	281	-	0.86	-	50	31	-	216	-	-	thorax: normal cor pulmo
33	33	EH	57	M	Deceased					No	No	weakness for 1 week, fever for 5 days, nausea, hiccups, decreased appetite.			lungs		yes	No	No	No	No	No																											Bilateral pulmonary infiltrates
34	34	EH	56	M	Survived	125/63	76	14	36.2	yes	No	Complaints about a lump in the lower left neck - Lump felt since 1 month ago, at first it was only small, then got bigger as big as a chicken egg - The lump feels painful - The lump has broken and yellowish pus coming out - There are no swallowing complaints - There are no hearing complaints - Fever was present previously, currently none - Nausea, vomiting is absent - History of DM medicated with…	Cervical lymphadenitis L.Neck susp specific, DM Type 2, CAD Post PCI		lymphatic glands		No	yes	No	No	No	No	-	14.8	11.9	41.7		2	59	31	7	232	-	-	-	-	86	-	205	-	-	-	-	-	-	-		-	RIGHT DIAPHRAGM HIGH LETTER. THERE ARE NO DISADVANTAGES IN THE CAST AND PULMO. RECOMMENDATIONS; ABDOMINAL USG: Right diaphragmatic elevation with subdiaphragmatic colon interposition. No pulmonary TB or other abnormalities were seen.
35	35	AA	34	F	Referred to another hospital								Burns 30 -39%		skin and soft tissue		no data	no data	no data	no data	no data	no data
36	36	AA	38	M	Deceased								Multiple fracture of forearm, Fracutre of shaft tibia		skin and soft tissue		no data	no data	no data	no data	no data	no data
37	37	AA	50	F	Deceased								End stage of Renal Disease				no data	no data	no data	no data	no data	no data
38	38	AA	60	M	Discharged against medical advice								Abscess of calcaneus, furuncel and carbuncel of trunk		skin and soft tissue		no data	no data	no data	no data	no data	no data
39	39	AA	47	M	Survived								Non-specific urinary tract infection, uncomplicated DM				no data	yes	no data	no data	no data	no data
40	40	AA	45	F	No data												no data	no data	no data	no data	no data	no data
41	41	AA	9	M	Deceased								End stage renal disease				no data	no data	no data	no data	no data	no data
42	42	AA	56	M	Deceased								Hypovolemic Shock				no data	no data	no data	no data	no data	no data
43	43	AA	40	M	Deceased								Pneumonia		Lungs		no data	no data	no data	no data	no data	no data
44	44	AA	33	M	Survived								DM with peripheral circulation complications				no data	yes	no data	no data	no data	no data
45	45	AA	32	M	Deceased								Osteomyelitis, DM with ketoacidosis		Bone		no data	yes	no data	no data	no data	no data
46	46	AA	19	F	Deceased												no data
47	47	AA	42	F	Deceased								Pneumonia		Lungs		no data	no data	no data	no data	no data	no data
48	48	AA	54	M	Deceased								CKD Stage 5				no data	no data	no data	no data	no data	yes
49	49	AA	32	F	Deceased								Acute Lymphoblast Leukemia				no data	no data	no data	no data	no data	no data
50	50	AA	42	M	Survived								CHF, Pyogenic Arthritis, uncomplicated DM		Joints		no data	yes	no data	no data	no data	no data
51	51	AA	53	M	Deceased								DM with complications of peripheral circulation, COPD, Renal Failure				no data	yes	no data	no data	yes	yes
52	52	AA	3	F	Survived							burns on the buttocks and right and left lower legs. There is history of skin contact with hot cooking oil.	burns grade 2-3 30% ec cooking oil	burns grade 2-3 30% ec cooking oil	skin and soft tissue		No	No	No	No	No	No		10	14.2	31.7	0.5	2.4	56.7	29.3	11.1	576
53	53	AA	50	M	Survived	130/92	100	23	38	yes	hard to breathe	chest pain for the past 3 months. Lump in the middle of the chest, cough with phlegm, fever, shortness of breath, cough with phlegm (-), drinking oats since 3 months from a district hospital	left lung tumor type (?) IVA, tumor metastases to the chest wall, DM type II, clinical pulmonary TB, new case of ST HIV -	right lung tumor type ? T4nxm2 stage iiia ps I, type 2 diabetes, lung tumor metastases in the chest wall	skin and soft tissue	lungs	No	yes	No	No	No	No	lung tumor	11.2	8.37	32.9	0.1	0	71.4	15.7	12.8	238	131	4.3	108				219	13	0.6	2.5	19	42				Gene expert: Mtb detected low	thorax: normal cast, pulmonary pneumonia left and specific process.
54	54	AA	9	M	Survived								genu dextra contracture				no data	no data	no data	no data	no data	no data
55	55	AA	36	M	Survived	107/79	80	20	36			decreased consciousness, nausea, vomiting, headache	SOL, hyperglycemia	cerebral abscess, left hemiparesis, type 2 diabetes	CNS		No	yes	No	No	No	No		14.2	15	42.5	0.2	0	89.8	6.3	3.7	273	124	3.9		1.03			215	54	0.72	4.1	31	14	1.3				thorax: normal.
56	56	AA	3	M	Deceased	96/66	184	48	38.8	yes		fever continues to rise, seizures 5 times a day for 2-3 minutes, decreased consciousness after seizures, nausea, vomiting (-), spontaneous bleeding (-)	septic shock dd dss, dengue enchepalopathy, hyponatremia, anemia.	dss, bronchopneumonia electrolyte imbalance, hypoalbumin, hypoglycemia	lungs		yes	yes	No	No	No	No		8.7	3.09	26	0.6	0	84.2	13.9	1.3	94	119	2	94				61	9	0.42	2.5	70	304		48			thorax: normal cast, pulmonary bronchopneumonia.
57	57	AA	51	M	Survived	120/80	84	18	36.2			right temple pain	Right superior palpebral abscess	post op incision of right periorbital abscess	skin and soft tissue		yes	No	No	No	No	No		15.5	8.12	42	0.2	4.2	52.2	35.6	7.8	280							323		0.81		21						within normal limits
58	58	AA	47	M	Survived	126/83	97	20	37.1	yes		fever since 12 months, cavities, weakness, decreased appetite, headaches	febris unknown origins ec suspect leukemia, type 2 diabetes, dehydration	periapical tooth abscess, type 2 diabetes	tooth		yes	yes	No	No	No	No		9.2	11.89	26.8	0.1	0	94.8	2	3.1	194	136	4.01	97.2				246	26	0.6	1.3	65	72					within normal limits
59	59	AA	56	F	No data	140/100	88	18	36.8			lump on the right side of the neck, since 1.5 months ago, fever + tenderness +	suspected lymphadenitis	right colli abscess	lymphatic glands		No	yes	No	No	No	No		14.1	13.38	41.6	0.4	7.1	54.2	32.7	5.6						40		347	15	0.95		47	53					cardiomegaly, normal pulmonary
60	60	AA	19	F	Deceased	140/70	100	30	42	yes	congested	high fever up and down since 1 week, body weakness, difficulty walking since 1 day before hospital admission, bleeding +, bleeding gums +	DSS, sepsis, DM	DSS, sepsis, DM	sepsis		yes	yes	No	No	No	No		11.9	7.02	34.9	0.1	0	77.8	13.1	9	43	136	4.1	108				334, hba1c 10.1	63	3.49	1.5	91	329					normal
61	61	AA	58	M	Deceased	98/54	130	20	38.7	yes	congested	fever, cough, shortness of breath, abdominal pain	sepsis ec pneumonia, shock, respiratory failure	Observe dyspnea, STEMI, abdominal colic, sepsis, respiratory failure, pneumonia	lungs		yes	No	No	No	No	No		13	32.69	39.8	0	0	94.9	2	3.1	153	123	3.8	100	0.86			142	81	1.17		46	35					Cor is normal, pulmo susp bronchopneumonia
62	62	AA	46	M	No data								gangrene of manus dextra, diabetic foot debridement	gangrene of manus dextra, diabetic foot debridement	skin and soft tissue		No	No	No	No	No	No
63	63	AA	34	M	Survived										skin and soft tissue		No	No	No	No	No	No		13.6	13600	26.4		0	80	14	6	372	136	4.9	104				137	8		3.3	103	41		451
64	64	AA	56	M	Survived	130/80	84	20	36	no	no	pain in the right chest	Right pericardial abscess +DM	right pericardial abscess + DM	pericardium		No	yes	No	No	No	No		12	6.81	34.6		0.07	4.01	1.79	13.5	336						14	277	21	0.82								cast: within normal limits, pulmo: infiltrates in the right paracardium
65	65	AA	62	M	Survived	128/71	126	26	37.4	Subfebrile	Shortness of breath (+)	Fever	Susp Covid-19 severe degree	HAP	Lungs		yes	yes	No	No	No	yes	-	10.1	49,190	33.0	0.1	0	86.8	7.4	5.7	398	136	3.7		1.05	-	-	150 mg/dl	113	2.2	2,2	32	55	2.1		-	-	+
66	66	AA	49	M	Deceased	110/89	90	30	36.3	No	Shortness of breath (+)		CAD+Pneumonia + hyponatremia + type 2 diabetes + dyspepsia	CAD + PNEUMONIA	lungs		No	No	No	No	No	No	-	15.3	42.0	11.3	0.02	0.07	9.78	1.41	3.0	34								42	1.02
67	67	AA	54	M	Deceased	140/100	90	30	36.2	No	Shortness of breath (+)	Body weak	KAD EC DM Type 2 + AKI + Hyponatremia	KAD EC DM Type 2 + AKI + Hyponatremia	sepsis		yes	yes	No	No	No	yes	-	11.2	31.0	9.00	0.2	0	94.1	3,4	2.3	91								163	10.71
68	68	AA	66	M	Deceased	145/90	90	20	36.2	No	No	vomiting blood, heartburn	Melena ec gastritis bleeding+ AKI	Melena ec gastritis bleeding+ AKI	sepsis		yes	No	yes	No	No	No	-	11.0	32.9	10.06	0.0	0.0	90.1	4.2	5.7	106								94.0	1.80								cast: within normal limits pulmo: susp specific Focess
[truncated: 7 more columns]
