# Supplementary material for: Epidemiology and genetic diversity of Burkholderia pseudomallei from Riau Province, Indonesia
Source: PLoS Negl Trop Dis. 2024 May 28;18(5):e0012195. doi: 10.1371/journal.pntd.0012195 (PMC11161056; doi:10.1371/journal.pntd.0012195)
Supplement: S1 File — (TRE) [file pntd.0012195.s003.tre]

(1040_SEAsia:0.0010659117,((((((((1042_SEAsia:0.0005006025,(2698a_SEAsia:0.0006713231,2769a_SEAsia:0.0001595304)100:0.0001917648)100:0.0012477124,SR_039_SEAsia:0.0013738731)100:0.0014126074,Reference:0.0029746578)100:0.0004288433,(((((((((5691_Africa:0.0000057909,MSHR6969_Africa:0.0000065305)100:0.0026008992,H101180656_Africa:0.0022861662)100:0.0006630322,(MSHR7964BurkinaFaso:0.0023294832,MSHR7965BurkinaFaso:0.0022565059)100:0.0005593691)87:0.0003091764,Gabon_Bp_Africa:0.0027599383)100:0.0003977711,(((F3253_CAmerica:0.0006948781,H0929_CAmerica:0.0009172176)100:0.0007909407,(H065460522_CAmerica:0.0010164336,MSHR7400_C_America:0.0013498899)100:0.0001836411)100:0.0002389243,H061740680_SAmerica:0.0011416779)100:0.0007453990)100:0.0010919179,(Green_SAsia:0.0014810279,MSHR7966Madagascar:0.0011957211)100:0.0012805415)100:0.0017032331,((((((G1467_Oceania:0.0042821887,MSHR0141_Oceania:0.0039654546)100:0.0007335003,((MSHR11277_S386:0.0040974665,MSHR2434_BoiguIsland:0.0044329210)99:0.0004026793,(MSHR1555_S164:0.0042151580,MSHR668_WGS_HL5WHDRXX_GCAATCTT_CTCTCTAT_L002:0.0070637919)100:0.0007653056)99:0.0001434509)100:0.0002189690,(((MSHR10100_S1531:0.0039590254,MSHR10259_S1543:0.0039287878)100:0.0005023834,(((MSHR10166_S1534:0.0037800478,MSHR6137_S1638:0.0036950966)94:0.0005751554,(MSHR10619_S349:0.0038429662,MSHR10693_S1560:0.0039367421)94:0.0003919927)99:0.0001585708,(MSHR10743_S360:0.0033682516,MSHR11290_S388:0.0034282440)100:0.0009221593)98:0.0001598172)94:0.0001521550,((((MSHR10117_S1533:0.0011036332,(MSHR10888_S1574:0.0000061583,MSHR11384_S392:0.0000150970)100:0.0011040870)100:0.0026403115,MSHR10697_S356:0.0038179708)98:0.0005253591,(MSHR10526_S345:0.0039514666,MSHR10635_S350:0.0039120495)96:0.0004563561)63:0.0001773396,((MSHR10622_S1556:0.0031938097,MSHR10751_S1568:0.0031840600)100:0.0008968775,MSHR10901_S367:0.0041745638)91:0.0002686420)98:0.0002039521)100:0.0003015785)100:0.0002534509,((((MSHR10126_S105:0.0038350861,MSHR9932_S810:0.0036622618)100:0.0004717434,MSHR10130_S106:0.0041669526)97:0.0002412248,(MSHR10269_S1544:0.0000070216,MSHR5848_S284:0.0000044983)100:0.0046048239)53:0.0002446766,(((MSHR10167_S1535:0.0034621805,MSHR11042_S373:0.0033656637)98:0.0007921168,(((MSHR10550_S1555:0.0014502670,MSHR9671_S1590:0.0013600609)100:0.0023946160,MSHR10690_S355:0.0040072078)80:0.0002863603,MSHR2618_S886:0.0042749594)94:0.0002147141)95:0.0002327285,(((MSHR11194_S1581:0.0035050089,MSHR11267_S385:0.0036250029)100:0.0006381926,MSHR11424_S125:0.0041874810)51:0.0001703425,(MSHR11335_S192:0.0038107023,MSHR4378_S722:0.0038336366)92:0.0004884548)57:0.0002158052)35:0.0001544191)96:0.0002778214)94:0.0001762402,(((MSHR0091_S646:0.0037231453,((MSHR10355_S1547:0.0030342432,(MSHR11092_S184:0.0000177689,MSHR11369_S193:0.0000174938)100:0.0026198287)84:0.0008176945,(MSHR10978_S371:0.0030170911,MSHR11255_S1583:0.0035281022)74:0.0005033247)92:0.0005577727)100:0.0009212754,(MSHR10246_S1541:0.0039750015,(((MSHR10274_S107:0.0025619428,MSHR10283_S109:0.0025816534)100:0.0005443282,MSHR10275_S108:0.0027389835)100:0.0006565042,MSHR7343_S285:0.0029647329)100:0.0013309026)100:0.0007191424)99:0.0002741673,((MSHR0938_S467:0.0024941706,MSHR2254_S1160:0.0025613125)100:0.0020203313,(MSHR10746_S1567:0.0001292218,MSHR11266_S1585:0.0001236991)100:0.0042398805)100:0.0002571177)100:0.0002717942)100:0.0010041088,(((G9709_SAsia:0.0030690311,H103360117_SAsia:0.0029340052)76:0.0004651111,(H054640145_SAsia:0.0033679747,(MSHR12633_S1281:0.0032317885,MSHR12637_S1284:0.0027746388)100:0.0004389147)76:0.0003534432)74:0.0002274591,((MSHR12647_S1288:0.0028340964,MSHR12837_S1327:0.0026274589)100:0.0005975676,MSHR12833_S1326:0.0031196327)100:0.0004392827)100:0.0007106558)100:0.0003093800)100:0.0003045017,(H110440887_SEAsia:0.0031949919,((MSHR12629_S1278:0.0017790868,MSHR12634_S1282:0.0025556834)96:0.0006759916,MSHR12636_S1283:0.0022900518)100:0.0007638267)100:0.0006267281)100:0.0004970875,E562_SEAsia:0.0033251217)100:0.0005523430)100:0.0003551738,(LN_22892_SEAsia:0.0027715454,MSHR0315_SEAsia:0.0027190507)100:0.0006292075)82:0.0002453267,((((137_SEAsia:0.0005051246,720_SEAsia:0.0000850564)100:0.0007919685,((((E0702_HongKong:0.0000065393,HK2_HongKong:0.0000036273)100:0.0001770018,(E361_SEAsia:0.0003665170,MM39_SEAsia:0.0005792922)100:0.0005966338)100:0.0002236411,LN_29564_SEAsia:0.0007332477)100:0.0001302452,R11_HMV5YDSX2_GCTGG_TCAATAGG_L001:0.0006754834)100:0.0005702074)100:0.0014816485,((LN_34170_SEAsia:0.0010308918,MSHR6975_SEAsia:0.0009443853)100:0.0006018766,MM37_SEAsia:0.0014549058)100:0.0012397853)100:0.0009810162,(532_SEAsia:0.0021127279,(E569_SEAsia:0.0012320776,SR_020_SEAsia:0.0012333754)100:0.0008166374)100:0.0008297940)89:0.0004716526)87:0.0002619858,((1097_SEAsia:0.0025895035,(MK_451_SEAsia:0.0017425046,(R3_HMV5YDSX2_GGATGCAT_TCAATAGG_L001:0.0000036566,(R6_HMV5YDSX2_ACACT_TCAATAGG_L001:0.0000012508,R9_HMV5YDSX2_CTTAG_TCAATAGG_L001:0.0000026103)100:0.0000069608)100:0.0016404758)100:0.0013552165)95:0.0004425454,(((((2659a_SEAsia:0.0016684837,MK_441_SEAsia:0.0013114356)100:0.0004302837,683_SEAsia:0.0016632328)100:0.0007893460,(((((6CDC_2002721636_SAsia:0.0000096905,(LN_10_SEAsia:0.0000140243,(LN_31348_SEAsia:0.0000076065,LN_6_SEAsia:0.0000075762)100:0.0000029563)99:0.0000006960)100:0.0000097569,MSHR2056_Aceh:0.0000164872)100:0.0000044007,(R10_HMV5YDSX2_TTCCTCAT_TCAATAGG_L001:0.0000077843,R2_HMV5YDSX2_TCAGACGG_TCAATAGG_L001:0.0000078104)100:0.0000339720)100:0.0003224723,Hainan_106_Asia:0.0002031741)100:0.0011630299,((H034580128_SAsia:0.0020391093,H061220286_SAsia:0.0012872117)100:0.0003304161,((MSHR10541_S222:0.0000037392,MSHR10541_S348:0.0000069458)100:0.0018242414,MSHR12627_S1276:0.0008447767)80:0.0001903803)100:0.0005546231)100:0.0006818182)100:0.0003853416,Hainan1_Asia:0.0025229398)90:0.0002974899,H103520155_SAsia:0.0026181570)95:0.0003313633)99:0.0002620445)99:0.0004816357,MSHR6973_SEAsia:0.0028013489)100:0.0016492806,SR_025_SEAsia:0.0011266951);
